# Supplementary material for: A Multi-Omics Approach Uncovers Divergent Mechanisms of Asthma in Normal Weight and Obese Children
Source: Metabolites. 2026 May 15;16(5):333. doi: 10.3390/metabo16050333 (PMC13208224; doi:10.3390/metabo16050333)
Supplement: Supplementary file 1 [file metabolites-16-00333-s001.zip]

Archive with 5 entries (5 files):
- Supplementary table S5.pdf
- Supplementary table  S2_Clinical parameters effect.xlsx
- Supplementary table  S3_Metabolites effects.xlsx
- Supplementary table S1.pdf
- Supplementary table S4_Lipid effects.xlsx
