# Supplementary material for: A Multi-Omics Approach Uncovers Divergent Mechanisms of Asthma in Normal Weight and Obese Children
Source: Metabolites. 2026 May 15;16(5):333. doi: 10.3390/metabo16050333 (PMC13208224; doi:10.3390/metabo16050333)
Supplement: Supplementary file 1 [file metabolites-16-00333-s001.zip › Supplementary table S2_Clinical parameters effect.xlsx]

## Sheet: Asthma effect NW
phenotype	Estimate	Std. Error	t value	Pr(>|t|)	fdr
Leptin	0.858	0.131008	6.54758	2.15e-10	2.45e-08
rhinitis	0.404	0.0765177	5.27877	2.31e-07	1.32e-05
Sodium	0.849	0.193334	4.39331	1.54e-05	0.00046
fev1_fvc	-0.772	0.176438	-4.37588	1.61e-05	0.00046
FeNO	0.784	0.183487	4.27352	2.57e-05	0.000585
Potassium	-0.778	0.197008	-3.95131	9.65e-05	0.00183
Eosinophil	0.683	0.177171	3.85287	0.00014	0.00228
IL5	0.685	0.183645	3.72758	0.000226	0.00286
IL33	0.661	0.178758	3.69933	0.000252	0.00287
eczema	0.255	0.0727085	3.51112	0.000506	0.005
fef_25_75	-0.628	0.179938	-3.49176	0.000544	0.005
allergies	0.258	0.074052	3.4778	0.000571	0.005
IL17A	0.474	0.16784	2.82345	0.00503	0.0358
IL22	0.48	0.17663	2.71716	0.00692	0.0464
HistamineW	1.19	0.464312	2.56554	0.0112	0.0709
IL10	-0.466	0.191726	-2.43188	0.0155	0.0901
LCI	0.493	0.203603	2.42246	0.016	0.0901
TNFalpha	0.446	0.185488	2.40656	0.0166	0.0901
Urea	-0.476	0.199211	-2.3908	0.0174	0.0901
rr	0.436	0.18707	2.33058	0.0204	0.101
fev1	-0.404	0.186962	-2.15891	0.0316	0.15

## Sheet: Asthma effect OO
phenotype	Estimate	Std. Error	t value	Pr(>|t|)	fdr
rhinitis	0.392	0.0692453	5.66515	3.11e-08	3.55e-06
fef_25_75	-0.514	0.162681	-3.15654	0.00174	0.0364
allergies	0.21	0.067014	3.12726	0.00192	0.0364
Eosinophil	0.481	0.160542	2.9959	0.00294	0.0419
RV	0.462	0.167691	2.75743	0.00618	0.0713
LCI	0.497	0.18272	2.72134	0.00689	0.0713
SRaw	0.476	0.176861	2.69197	0.0075	0.0713
thyroid	-0.0717	0.0282289	-2.53836	0.0116	0.0956
RV_TLC	0.401	0.162308	2.47155	0.014	0.0956
fev1	-0.413	0.169032	-2.44473	0.015	0.0956
height	-0.225	0.0921637	-2.44217	0.0151	0.0956
diabetes_mellitus	-0.0399	0.0164707	-2.42104	0.016	0.0956
height_cm	-0.222	0.0922284	-2.409	0.0165	0.0956
bmr	-0.16	0.066656	-2.40421	0.0168	0.0956
Potassium	-0.391	0.175395	-2.22752	0.0266	0.145
rr	0.37	0.168849	2.19284	0.029	0.15
HbA1c	0.364	0.172004	2.11604	0.0353	0.175
TLC	0.377	0.181723	2.07649	0.0387	0.184
fev1_fvc_pos	-0.66	0.327188	-2.01643	0.0452	0.198
Raw	0.352	0.176468	1.99605	0.0468	0.198
fev1_fvc	-0.634	0.159517	-3.97317	8.67e-05	0.00264
FeNO	0.661	0.166943	3.96143	9.26e-05	0.00264

## Sheet: Interaction
phenotype	Estimate	Std. Error	t value	Pr(>|t|)	fdr
Leptin	-0.726	0.153382	-4.73529	3.21e-06	0.000366
IL33	-0.694	0.211	-3.29639	0.00108	0.0494
IL5	-0.702	0.216437	-3.24294	0.0013	0.0494
eczema	-0.205	0.0856	-2.39186	0.0173	0.394
IL13	-0.493	0.215468	-2.28907	0.0227	0.431
sbp	-0.387	0.195064	-1.98373	0.0481	0.64
