# Supplementary material for: A Multi-Omics Approach Uncovers Divergent Mechanisms of Asthma in Normal Weight and Obese Children
Source: Metabolites. 2026 May 15;16(5):333. doi: 10.3390/metabo16050333 (PMC13208224; doi:10.3390/metabo16050333)
Supplement: Supplementary file 1 [file metabolites-16-00333-s001.zip › Supplementary table S3_Metabolites effects.xlsx]

## Sheet: Asthma effect NW
metabolite	evidence	Estimate	Std. Error	t value	Pr(>|t|)	fdr
L-(+)-Lactic acid	L2	1.11359	0.187355	5.94	6.85e-09	8.21e-06
Pyruvic acid	L1	1	0.183946	5.46	9.25e-08	5.54e-05
1-(3-Amino-3-carboxypropyl)-5-oxoproline	mzLogic	0.957045	0.184084	5.2	3.45e-07	0.00013781
alpha-Asp-ala	mzLogic	0.900102	0.186455	4.83	2.09e-06	0.00062479
isethionate	mzLogic	-0.868	0.19077	-4.55	7.44e-06	0.00178214
N-formyl-L-aspartate	mzLogic	0.871828	0.193666	4.5	9.25e-06	0.0018466
Asp-tyr	mzLogic	0.848184	0.191985	4.42	1.34e-05	0.00228962
Malic acid	L1	0.778949	0.183478	4.25	2.81e-05	0.00318168
NŒ±-acetyl-L-asparagine	mzLogic	0.809923	0.191565	4.23	3.03e-05	0.00318168
(E)-Nitrofurazone	mzLogic	0.701	0.176996	3.96	9.14e-05	0.00730063
Gallic acid	L2	0.743803	0.189367	3.93	0.000104	0.00776029
12-hydroxyjasmonic acid	mzLogic	-0.669548	0.172829	-3.87	0.000128	0.00903498
4-nitroanthranilate	mzLogic	0.742856	0.194071	3.83	0.000154	0.0102282
2-acetamido-3-(4-methoxyphenyl)propanoic acid	L2	0.715398	0.189333	3.78	0.000186	0.0111397
phenylethyl-Œ≤-D-galactopyranoside	mzLogic	-0.685574	0.183384	-3.74	0.000217	0.0123713
Pyrrole-2-carboxylic acid	L2	-0.699803	0.188226	-3.72	0.000235	0.0124664
Adenosine 3',5'-cyclic monophosphate	L1	0.614	0.165612	3.71	0.000243	0.0124664
Maleic acid	L1	0.681419	0.184099	3.7	0.00025	0.0124664
L-alanyl-D-glutamate	mzLogic	0.67626	0.183406	3.69	0.000263	0.0124747
beta-Resorcylaldehyde	mzLogic	-0.675964	0.183685	-3.68	0.000271	0.0124747
Aniline	L2	0.684355	0.187032	3.66	0.000293	0.0129999
N-[(2S)-2-Hydroxypropanoyl]-L-phenylalanine	mzLogic	0.68817	0.191153	3.6	0.000365	0.0156171
3-(4-Hydroxy-3-methoxyphenyl)-2-oxiranecarboxylic acid	mzLogic	0.682887	0.191964	3.56	0.000427	0.0176513
4-CARBOXYPYRAZOLE	mzLogic	-0.665353	0.192507	-3.46	0.000617	0.0230826
L,L-diaminopimelate	mzLogic	-0.623706	0.182318	-3.42	0.000699	0.0253859
methyl 2-(acetylamino)-4-amino-4-oxobutanoate	L2	0.648666	0.19019	3.41	0.000725	0.0255627
3-Methyl-2,5-piperazinedione	mzLogic	-0.611758	0.182375	-3.35	0.000884	0.0300215
4-methylene-L-glutamine	mzLogic	-0.611796	0.182697	-3.35	0.000902	0.0300215
Fumaric acid	L1	0.641221	0.193726	3.31	0.00103	0.0334249
4H-pyran-4-one	mzLogic	0.635937	0.194473	3.27	0.00118	0.0373359
3-Oxoglutaric acid	L1	-0.604499	0.185378	-3.26	0.00122	0.0375389
6-Methylindole	L2	-0.61121	0.188607	-3.24	0.00131	0.0392152
L-2-aminooctanedioate	mzLogic	0.607945	0.190007	3.2	0.0015	0.0427773
2-O-acetyl-3-O-trans-coutarate	mzLogic	-0.607584	0.190436	-3.19	0.00155	0.0427773
(2S,3R,4E,6E)-2-Amino-4,6-tetradecadiene-1,3-diol	mzLogic;Remove	-0.601728	0.188823	-3.19	0.00157	0.0427773
4,5-DiHDPE	mzLogic	-0.532801	0.16808	-3.17	0.00166	0.0442488
6-dehydro-SCB2	mzLogic	-0.581942	0.184577	-3.15	0.00176	0.0443049
L-Kynurenine	L1	0.583237	0.185592	3.14	0.00182	0.0443049
Deoxycholic Acid	L2	-0.60776	0.194421	-3.13	0.00192	0.0443049
(¬±)12(13)-DiHOME	L2	-0.610362	0.195256	-3.13	0.00192	0.0443049
Hostmaniane	mzLogic	-0.565654	0.181045	-3.12	0.00193	0.0443049
5-Hydroxyindole-3-acetic acid	L2	0.579044	0.185508	3.12	0.00195	0.0443049
Lactamide	L2	0.575755	0.18452	3.12	0.00196	0.0443049
L-Leucine	L1	-0.555456	0.178481	-3.11	0.00201	0.0446681
Perillic acid	mzLogic	-0.572408	0.184924	-3.1	0.00213	0.0463409
N-[(2S)-2-Hydroxypropanoyl]-L-tryptophan	mzLogic	0.588886	0.192955	3.05	0.00245	0.0524349
carvacrol 3-glucoside	mzLogic	-0.565192	0.185695	-3.04	0.00252	0.0527405
Dehydroepiandrosterone (DHEA)	L2	-0.567799	0.187143	-3.03	0.0026	0.0527405
(12Z)-9-Oxo-12-octadecenoic acid	mzLogic	-0.590102	0.194496	-3.03	0.0026	0.0527405
Fumaric acid	L1	0.577304	0.191533	3.01	0.00277	0.0548554
L-Glutamine	L1	-0.54912	0.182345	-3.01	0.00279	0.0548554
4-[(2E)-3-Phenyl-2-propenoyl]phenyl hydrogen sulfate	mzLogic	0.564237	0.187969	3	0.00288	0.0556693
1,2,3,4-Tetrahydro-3-isoquinolinecarboxylic acid	L2	-0.566252	0.189492	-2.99	0.00301	0.0571983
Rhodojaponin IV	mzLogic	-0.561927	0.188484	-2.98	0.00308	0.0575683
Eicosapentaenoic acid	L2	-0.573694	0.193423	-2.97	0.00323	0.0595016
3-(2,4,5-Trimethoxyphenyl)propane-1,2-diol	L2	-0.537388	0.18154	-2.96	0.00329	0.0596959
2-[(3S)-1-Cyclobutyl-3-pyrrolidinyl]-1H-imidazo[4,5-b]pyridine	L2	-0.546	0.185783	-2.94	0.0035	0.0616462
L-Sorbose	L1	0.545403	0.186894	2.92	0.00375	0.0642193
Acetoacetic acid	L1	-0.552136	0.190608	-2.9	0.00401	0.0667723
Ouabain	mzLogic	-0.547886	0.189766	-2.89	0.00413	0.0678413
Œ≥-L-glutamyl-L-methionine	mzLogic	-0.550143	0.19111	-2.88	0.00424	0.0683189
O-{[(2R)-3-(Hexadecyloxy)-2-hydroxypropoxy](hydroxy)phosphoryl}-L-serine	mzLogic	0.544842	0.189649	2.87	0.00432	0.0683189
4-ethynyltoluene	mzLogic	-0.552373	0.193092	-2.86	0.00449	0.0689199
pyrichlor	mzLogic	-0.54183	0.18941	-2.86	0.00449	0.0689199
Methyl (2E,6E,10R)-11-hydroxy-10-(lactoyloxy)-11-methyl-2,6-dodecadienoate	mzLogic	-0.518978	0.181832	-2.85	0.00458	0.0694141
butoctamide	mzLogic	-0.539462	0.190047	-2.84	0.0048	0.0719031
2-Aminobutyric acid	L1	-0.553295	0.195348	-2.83	0.00489	0.0723787
cyclo(L-glutamyl-L-glutamyl)	mzLogic	-0.523995	0.187148	-2.8	0.0054	0.0779611
2,3-dinor-prostaglandin E2	mzLogic	-0.536455	0.19279	-2.78	0.00569	0.0799029
3-Hydroxybutyric acid	L1	-0.518035	0.186606	-2.78	0.0058	0.0799181
Adenosine 3',5'-cyclic monophosphate	L1	0.443866	0.16056	2.76	0.00601	0.0808882
Methyl (5Z,11alpha,13E,15R)-15-acetoxy-11-hydroxy-9-oxoprosta-5,13-dien-1-oate	L2	-0.519689	0.188465	-2.76	0.00614	0.0815124
N-Acetyl-L-methionine	L1	0.53304	0.193516	2.75	0.00619	0.0815124
Dehydroepiandrosterone (DHEA)	L2	-0.519814	0.189098	-2.75	0.0063	0.0819832
(11Œ±,13E)-1,11,16-Trihydroxy-16-methylprost-13-en-9-one	mzLogic	-0.535098	0.195722	-2.73	0.00658	0.084791
(3beta,5alpha,6alpha,22R,23S,24S)-22,23-Epoxyergost-9(11)-ene-3,6,20-triol	mzLogic	-0.531675	0.195196	-2.72	0.00678	0.0851123
Methyl (5Z,11alpha,13E,15R)-15-acetoxy-11-hydroxy-9-oxoprosta-5,13-dien-1-oate	mzLogic	-0.511676	0.188022	-2.72	0.00683	0.0851123
(3R)-3-[(3R,5R,8R,9S,10S,13R,14S,17R)-3-Hydroxy-10,13-dimethylhexadecahydro-1H-cyclopenta[a]phenanthren-17-yl]butanoic acid (non-preferred name)	mzLogic	-0.534991	0.196704	-2.72	0.00687	0.0851123
4-(2-Carboxyethyl)-2-methoxyphenyl beta-D-glucopyranosiduronic acid	mzLogic	0.484429	0.178479	2.71	0.00698	0.0853179
5-Octyl-2-oxotetrahydro-3-furancarboxylic acid	mzLogic	-0.504798	0.186586	-2.71	0.00716	0.0866655
Uridine	L1	-0.523644	0.195306	-2.68	0.00769	0.0921447
Glycine	L2	-0.467496	0.175162	-2.67	0.00797	0.0937018
N-[(2S)-2-Hydroxypropanoyl]-L-leucine	mzLogic	0.502634	0.188349	2.67	0.00798	0.0937018
1-(2,2-Dimethylpropanoyl)pyrrolidine-2-carboxylic acid	L2	-0.490171	0.184239	-2.66	0.00817	0.094711
3-Oxoglutaric acid	L1	-0.496702	0.186851	-2.66	0.00822	0.094711
3-[(2E)-3,7-Dimethyl-2,6-octadien-1-yl]-4-hydroxy-5-methoxybenzoic acid	mzLogic	-0.493934	0.188064	-2.63	0.00902	0.102867
3-[3-Methoxy-4-(sulfooxy)phenyl]propanoic acid	mzLogic	0.483277	0.185003	2.61	0.00939	0.105131
1-(4-benzylpiperazino)-2-(pyridin-2-ylamino)propan-1-one	L2	-0.480638	0.18428	-2.61	0.0095	0.10538
3-(2,4,5-Trimethoxyphenyl)propane-1,2-diol	L2	0.501791	0.193165	2.6	0.00979	0.107585
Uric acid	L1	0.434782	0.168236	2.58	0.0102	0.109434
L-Kynurenine	L1	0.495137	0.191749	2.58	0.0102	0.109434
(6beta,13alpha)-9-Hydroxy-18-oxo-6,18-epoxypimar-7-en-16-yl hydrogen sulfate	mzLogic	0.452	0.175584	2.58	0.0104	0.110343
Phosphoric acid	mzLogic	-0.464347	0.1825	-2.54	0.0114	0.119195
Artonin J	mzLogic	-0.450828	0.177872	-2.53456	0.0117029	0.120863
L-Histidine	L1	-0.476644	0.189265	-2.51839	0.0122437	0.124742
1-(linoleoyl)-sn-glycero-3-phosphoethanolamine	mzLogic	0.474071	0.188338	2.51713	0.0122867	0.124742
cis-Aconitic acid	L1	-0.464936	0.185074	-2.51	0.0125	0.125419
5-Aminopentanoic acid	L1	-0.476601	0.19211	-2.48	0.0136	0.13562
5-Hydroxyindole-3-acetic acid	L2	0.479744	0.194135	2.47	0.014	0.138135
5-(N,N-Dimethylcarbamimidamido)-2-oxopentanoic acid	mzLogic	0.398297	0.162786	2.45	0.0149	0.146476
porphobilinogen	mzLogic	0.482145	0.197409	2.44	0.0151	0.14703
L-Ascorbic acid 2-sulfate	L2	-0.473437	0.195274	-2.42	0.0158	0.151873
N-Acetyl-L-methionine	L1	0.464386	0.192217	2.42	0.0162	0.154181
1-[(8Z,11Z,14Z)-icosatrienoyl]-sn-glycero-3-phosphocholine	mzLogic	-0.468724	0.194843	-2.41	0.0167	0.156046
Crotanecine	mzLogic	-0.441327	0.183902	-2.4	0.0169	0.15729
2-Acetamido-3-phenylpropanol	L2	0.437375	0.182655	2.39	0.0172	0.158299
N6-acetyl-L-lysine	mzLogic	0.455338	0.19122	2.38	0.0178	0.159924
collinusin	mzLogic	-0.386095	0.162177	-2.38	0.0178	0.159924
bis-beta-D-fructofuranose 1,2':2,3'-dianhydride	mzLogic	0.462251	0.19444	2.38	0.018	0.159924
3-Hydroxytetradecanedioic acid	mzLogic	-0.441408	0.185731	-2.38	0.018	0.159924
Creatinine	L2	0.379753	0.160406	2.37	0.0185	0.162662
16,16-Dimethylprostaglandin A1	mzLogic	-0.456763	0.194526	-2.35	0.0194	0.169299
(10E,12E,14E)-16-Hydroxy-9-oxo-10,12,14-octadecatrienoic acid	mzLogic	-0.459091	0.19697	-2.33	0.0203	0.175347
Acetylglycine	L1	-0.40751	0.17522	-2.33	0.0206	0.176421
13,14-dihydro Prostaglandin F1Œ±	L2	-0.455	0.196768	-2.31	0.0213	0.180611
hypaphorine	mzLogic	-0.457322	0.197862	-2.31	0.0214	0.180611
2-Methyl-4,6-dinitrophenol	L2	0.446	0.193438	2.3	0.0218	0.18196
(E)-9-Pentadecenoic acid	mzLogic	-0.438521	0.190406	-2.3	0.0219	0.18196
5-(N,N-Dimethylcarbamimidamido)-2-oxopentanoic acid	mzLogic	0.37031	0.161035	2.3	0.0221	0.182367
methyl 8-[2-(2-formyl-vinyl)-3-hydroxy-5-oxo-cyclopentyl]-octanoate	mzLogic	-0.419657	0.18394	-2.28	0.0231	0.188778
(5beta)-Chol-2-en-24-oic acid	mzLogic	-0.430237	0.189107	-2.28	0.0235	0.188778
5-Hydroxyindole-3-acetic acid	L2	0.434772	0.191266	2.27	0.0236	0.188778
N-(3-hydroxy-octanoyl)-homoserine lactone	mzLogic	-0.409922	0.180315	-2.27	0.0236	0.188778
(3beta,5alpha,6beta,11alpha,12beta)-3,5,6,11-Tetrahydroxygorgostan-12-yl acetate	mzLogic	-0.445246	0.196386	-2.27	0.024	0.190413
L-Cysteinylglycine disulfide	mzLogic	-0.425724	0.188705	-2.26	0.0247	0.193483
erinacine ZC	mzLogic	0.373256	0.165462	2.26	0.0247	0.193483
Cyclo(phenylalanyl-prolyl)	L2	0.37093	0.164688	2.25	0.0249	0.19397
10-HDA	L2	-0.437017	0.195002	-2.24	0.0257	0.197055
6-Desmethylmonacolin J	mzLogic	-0.438454	0.196415	-2.23	0.0262	0.200235
2,4-Dihydroxybutanoic acid	L2	-0.409998	0.18439	-2.22	0.0268	0.200897
NŒ±-[(2E)-3-methylhex-2-enoyl]-L-glutamine	mzLogic	-0.422402	0.190382	-2.22	0.0272	0.202047
(2E,6E)-9-[(2R)-6-Hydroxy-2,5,7,8-tetramethyl-3,4-dihydro-2H-chromen-2-yl]-2,6-dimethyl-2,6-nonadienoic acid	mzLogic	0.371415	0.167838	2.21	0.0276	0.202047
3-Hydroxybutyric acid	L2	-0.406	0.183424	-2.21	0.0277	0.202047
Mesaconic acid	L2	0.42931	0.194415	2.21	0.0279	0.202499
1-Hydroxy-1-(4-methoxyphenyl)-4-methyl-3-pentanone	mzLogic	-0.421502	0.19384	-2.17	0.0304	0.219022
5-[(3,6-Dideoxy-Œ±-L-arabino-hexopyranosyl)oxy]pentanoic acid	mzLogic	-0.418642	0.192837	-2.17	0.0306	0.219022
N-Acetylalanine	L1	0.416068	0.191784	2.17	0.0307	0.219022
taleranol	mzLogic	-0.418885	0.193531	-2.16	0.0311	0.219306
3-Oxoheptadecanoic acid	mzLogic	-0.426247	0.197596	-2.16	0.0317	0.221995
montanin A	mzLogic	0.41	0.191247	2.14	0.0328	0.227273
Hexyl salicylic acid	mzLogic	-0.418039	0.196164	-2.13	0.0338	0.232674
2-Hydroxyoctanoic acid	L1	0.416484	0.196062	2.12	0.0344	0.234979
7Œ≤-hydroxy-3-oxochol-4-enate	mzLogic	0.406805	0.191719	2.12	0.0346	0.234979
Xanthine	L2	-0.409857	0.193322	-2.12	0.0347	0.234979
(9Z)-traumatin	mzLogic	-0.40599	0.191846	-2.12	0.035	0.235865
Jasmonic acid	L2	-0.417023	0.19778	-2.11	0.0357	0.237595
5-(2-Methylpropyl)-3,6-dioxo-2-piperazinepropanoic acid	L2	-0.399312	0.189702	-2.1	0.036	0.237595
4-Hydroxyprolylleucine	mzLogic	-0.400058	0.190131	-2.1	0.0361	0.237595
16-Heptadecynoic acid	mzLogic	0.409842	0.195554	2.1	0.0368	0.240948
4-methylene-2-octyl-5-oxotetrahydrofuran-3-carboxyllate	mzLogic	-0.392731	0.187564	-2.09	0.037	0.240948
Hexanoylglycine	L1	-0.399349	0.191174	-2.09	0.0375	0.242517
Gingerdione	mzLogic	-0.409708	0.197729	-2.07	0.039	0.249887
3-hydroxy-3-(3-hydroxyphenyl)propanoic acid-O-sulphate	mzLogic	-0.381269	0.184461	-2.07	0.0395	0.25164
2-Hydroxy-3-methylbutyric acid	L1	0.38105	0.184721	2.06	0.0399	0.252788
staurosporine	mzLogic	-0.388429	0.188967	-2.06	0.0406	0.254549
Terephthalic acid	L1	0.403179	0.196653	2.05	0.0411	0.25624
Adenosine 5'-monophosphate	L2	0.388262	0.189744	2.05	0.0415	0.25624
Acetylcholine	L2	-0.389594	0.190383	-2.05	0.0415	0.25624
Vanillic acid 4-sulfate	mzLogic	0.397679	0.194669	2.04	0.0418	0.256604
5-Aminopentanoic acid	L1	-0.372	0.182565	-2.04	0.0422	0.256604
Ornithine	L2	-0.390953	0.191722	-2.04	0.0422	0.256604
4-oxododecanedioic acid	L2	-0.377716	0.185421	-2.04	0.0424	0.256604
Pregnanediol-3-glucuronide	mzLogic	-0.316036	0.155767	-2.03	0.0432	0.259531
Oxoglutaric acid	L1	0.392451	0.193511	2.03	0.0433	0.259531
3-Decynoic acid	mzLogic	0.391586	0.193423	2.02	0.0437	0.259546
L-Serine	L1	-0.371709	0.183667	-2.02	0.0438	0.259546
NŒ±-[(2E)-3-methylhex-2-enoyl]-L-glutamine	mzLogic	-0.385021	0.191048	-2.02	0.0447	0.263509
furalazine	mzLogic	-0.389846	0.193732	-2.01	0.045	0.263976
2-(6-Hydroxy-1-methyl-2-methylidene-9-propan-2-yl-5-oxatricyclo[5.4.0.03,8]undecan-4-yl)acetic acid	L2	-0.39516	0.196558	-2.01	0.0452	0.263976
L-Citrulline	L1	-0.382879	0.191701	-1.99726	0.0465861	0.268318
Cyclo(leucylprolyl)	L2	0.360292	0.180581	1.99518	0.0468135	0.268338
Arachidonic acid	L2	-0.382625	0.193004	-1.98248	0.0482235	0.275103
Imidazolelactic acid	L2	-0.378319	0.192294	-1.9674	0.0499429	0.280923

## Sheet: Asthma effect OO
metabolite	evidence	Estimate	Std. Error	t value	Pr(>|t|)	fdr
cis-Aconitic acid	L1	-0.807069	0.167485	-4.82	2.17e-06	0.0026
3-Oxoglutaric acid	L1	-0.759	0.16776	-4.53	8.28e-06	0.00496
cyclo(L-glutamyl-L-glutamyl)	mzLogic	-0.718568	0.169361	-4.24	2.84e-05	0.00998151
3-Oxoglutaric acid	L1	-0.711068	0.169092	-4.21	3.33e-05	0.00998151
Isethionic acid	L1	0.565284	0.147913	3.82	0.000157	0.0314109
Adenosine 3',5'-cyclic monophosphate	L1	0.5251	0.1453	3.61	0.000347	0.0593474
5-Hydroxyindole-3-acetic acid	L2	0.534	0.173088	3.09	0.00218	0.300286
(9Z)-traumatin	mzLogic	-0.527725	0.173926	-3.03	0.0026	0.300286
Linoleamide	mzLogic	-0.509333	0.16827	-3.03	0.00266	0.300286
5-hydroxy-L-tryptophan	mzLogic	-0.515134	0.170831	-3.02	0.00276	0.300286
N-oleoyl-L-glutamine	mzLogic	-0.520213	0.177851	-2.92	0.00367	0.334661
6-hydroxypseudooxynicotine	mzLogic	0.510616	0.175674	2.91	0.00389	0.334661
alpha-Asp-ala	mzLogic	0.48105	0.168734	2.85	0.00462	0.343451
3-hydroxy-cis-5-octenoylcarnitine	mzLogic	-0.495379	0.175358	-2.82	0.00501	0.343451
Bilirubin	L2	-0.499192	0.178264	-2.8	0.00539	0.343451
5-Hydroxyindole-3-acetic acid	L2	0.465497	0.167877	2.77	0.00586	0.351039
3-(4-Methoxyphenyl)propyl hydrogen sulfate	mzLogic	-0.491845	0.17889	-2.75	0.00629	0.358622
(¬±)5(6)-DiHET	L2	-0.484909	0.177717	-2.73	0.00669	0.364252
3Œ±-hydroxy-3,5-dihydromonacolin L acid	mzLogic	-0.472	0.176854	-2.67	0.00794	0.393401
L-Kynurenine	L1	0.460841	0.173525	2.66	0.00828	0.393401
N-phenylacetamide	mzLogic	-0.452328	0.17099	-2.65	0.00854	0.393401
5-[(3,6-Dideoxy-Œ±-L-arabino-hexopyranosyl)oxy]pentanoic acid	mzLogic	-0.461383	0.174509	-2.64	0.00857	0.393401
L-Phenylalanyl-L-phenylalanine	mzLogic	-0.457541	0.174322	-2.62	0.00906	0.393401
L-Kynurenine	L1	0.437914	0.167953	2.61	0.00952	0.393401
Oleamide	L2	0.453249	0.175691	2.58	0.0103	0.411355
thymol sulfate	mzLogic	-0.43945	0.173654	-2.53	0.0118	0.429499
Hippuric acid	L1	-0.431422	0.170892	-2.52	0.012	0.429499
5-hydroxy-L-tryptophan	mzLogic	-0.427018	0.169187	-2.52	0.0121	0.429499
4-Hydroxy-3- methoxyphenylglycol sulfate	L2	0.432332	0.172973	2.5	0.0129	0.429499
anisole	mzLogic	-0.436696	0.174644	-2.5	0.0129	0.429499
N-Formyl-L-methionine	L1	0.439172	0.176958	2.48	0.0136	0.438762
N2-Dimethylguanosine	mzLogic	0.392341	0.160995	2.44	0.0153	0.462757
glycyl-L-leucine	mzLogic	0.38058	0.156422	2.43	0.0155	0.462757
3-[(Z)-(2-Hydroxy-2-methyl-5-oxo-3-cyclopenten-1-ylidene)methyl]-2-methylene-6-oxoheptanoic acid	mzLogic	0.422807	0.174686	2.42	0.016	0.462757
acetyltaurine	mzLogic	0.413037	0.170853	2.42	0.0161	0.462757
12-Hydroxydodecanoic acid	L2	-0.433357	0.179643	-2.41	0.0164	0.462757
[3-(Hydroxymethyl)-3-methyl-2-oxobicyclo[2.2.1]hept-1-yl]methyl hexopyranoside	mzLogic	-0.422063	0.175379	-2.41	0.0166	0.462757
Prostaglandin K1	L2	-0.405283	0.169138	-2.4	0.0171	0.462757
Eicosapentaenoic acid	L2	-0.42527	0.177929	-2.39	0.0174	0.462757
N-Acetyl-L-methionine	L1	0.412648	0.173948	2.37	0.0182	0.464705
butoctamide	mzLogic	-0.408156	0.171985	-2.37	0.0182	0.464705
DL-Stachydrine	L2	-0.416655	0.178746	-2.33	0.0203	0.497535
benzoxazin-3-one	mzLogic	-0.396338	0.170959	-2.32	0.021	0.500057
3-hydroxydecanoate	mzLogic	-0.398416	0.172216	-2.31	0.0213	0.500057
2-{[(Hexadecyloxy)(hydroxy)phosphoryl]oxy}-N,N,N-trimethylethanaminium	mzLogic	0.394616	0.173573	2.27	0.0236	0.533216
13,14-dihydro-prostaglandin F1Œ±	mzLogic	-0.402772	0.178375	-2.26	0.0246	0.533216
myriocin	mzLogic	0.398975	0.176828	2.26	0.0247	0.533216
n-propyl gallate	mzLogic	-0.393573	0.17473	-2.25	0.0249	0.533216
1,16-Hexadecanedioic acid	L2	-0.372075	0.170325	-2.18	0.0296	0.576606
5-Hydroxyindole-3-acetic acid	L2	0.379198	0.173583	2.18	0.0296	0.576606
Phosphorylcholine	L1	-0.380127	0.174792	-2.17	0.0303	0.576606
leiopathic acid	mzLogic	-0.325271	0.150095	-2.17	0.0309	0.576606
Hippuric acid	L2	-0.371872	0.171693	-2.17	0.031	0.576606
6,13-Bis(hydroxymethyl)-2,6-dimethyltetracyclo[10.3.1.01,10.02,7]hexadecane-5,13-diol	L2	-0.384983	0.178103	-2.16	0.0313	0.576606
(+/-)19(20)-DiHDPA	L2	-0.380809	0.176615	-2.16	0.0318	0.576606
12-Hydroxydodecanoic acid	L2	-0.378994	0.176945	-2.14	0.0329	0.587358
(7E)-8-[(1R,2R,5R)-2-(2-Carboxyethyl)-5-hydroxy-3-oxocyclopentyl]-6-oxo-7-octenoic acid	mzLogic	-0.349108	0.164679	-2.12	0.0347	0.587358
2-hydroxysebacic acid	mzLogic	-0.359934	0.16992	-2.12	0.0349	0.587358
4-nitroanthranilate	mzLogic	0.369662	0.175626	2.1	0.036	0.587358
Bilirubin	L2	-0.376745	0.179136	-2.1	0.0362	0.587358
N-Acetyl-L-methionine	L1	0.368113	0.175124	2.1	0.0363	0.587358
Methyl (9alpha,11alpha,13E,15S)-11,15-diacetoxy-9-hydroxyprost-13-en-1-oate	mzLogic	-0.363199	0.172777	-2.1	0.0363	0.587358
Aniline	L2	0.35462	0.169256	2.1	0.0369	0.589242
4-Aminobenzoic acid	L2	-0.371522	0.178276	-2.08	0.0379	0.595562
aldehydo-L-arabinuronate	mzLogic	-0.337477	0.164249	-2.05	0.0407	0.61042
3,4-dehydrothiomorpholine-3-carboxylate	mzLogic	-0.363432	0.177524	-2.05	0.0414	0.61042
L-Hydroxyproline	L1	0.35892	0.175648	2.04	0.0418	0.61042
N6-threonylcarbamoyladenosine	mzLogic	0.345369	0.169059	2.04	0.0418	0.61042
Methyl (2E,6E,10R)-11-hydroxy-10-(lactoyloxy)-11-methyl-2,6-dodecadienoate	mzLogic	-0.335943	0.164551	-2.04	0.042	0.61042
Caffeic acid	mzLogic	0.332829	0.163531	2.04	0.0426	0.61042
cyclo[(Z)-Œ±,Œ≤-didehydrophenylalanyl-L-leucyl]	mzLogic	-0.357953	0.176053	-2.03	0.0428	0.61042
Adenosine 3',5'-cyclic monophosphate	L1	0.30369	0.149872	2.03	0.0435	0.613161
Œ±-Cyano-3-hydroxycinnamic acid	L2	0.356675	0.179005	1.99	0.0471	0.641253
Ethyl {2-[(2E)-5-(hexopyranosyloxy)-2-penten-1-yl]-3-oxocyclopentyl}acetate	mzLogic	0.356398	0.179493	1.99	0.0479	0.644433
(5beta)-Chol-2-en-24-oic acid	mzLogic	-0.337896	0.171134	-1.97	0.0491	0.654005

## Sheet: Interaction effect
metabolite	evidence	Estimate	Std. Error	t value	Pr(>|t|)	fdr
Isethionic acid	L1	0.745	0.19235	3.87	0.000129	0.0421
Pyruvic acid	L1	-0.814	0.216474	-3.76	0.0002	0.0420913
Fumaric acid	L1	-0.697125	0.227983	-3.06	0.00241	0.16023
Malic acid	L1	-0.6317	0.215924	-2.93	0.00367	0.172135
Maleic acid	L1	-0.620866	0.216654	-2.87	0.00442	0.172135
N-Acetylneuraminic acid	L1	0.61587	0.215511	2.86	0.00453	0.172135
L-Glutamine	L1	0.604722	0.21459	2.82	0.00511	0.185582
Acetylglycine	L1	0.565617	0.206205	2.74	0.00641	0.190375
3-Hydroxybutyric acid	L1	0.580991	0.219605	2.65	0.00853	0.190375
L-Citrulline	L1	0.581416	0.225601	2.58	0.0104	0.20493
Hexanoylglycine	L1	0.563	0.224979	2.5	0.0129	0.22669
L-Histidine	L1	0.535297	0.222734	2.4	0.0168	0.235919
Salicylic acid	L1	-0.515534	0.223338	-2.30831	0.0215763	0.258484
Salicyluric acid	L1	-0.509474	0.226139	-2.25293	0.0248951	0.270478
Acetoacetic acid	L1	0.485621	0.224313	2.16492	0.031083	0.289116
2-Aminobutyric acid	L1	0.487607	0.229892	2.12102	0.0346368	0.302077
N-Acetylalanine	L1	-0.478494	0.225698	-2.12006	0.0347186	0.302077
Thymol	L1	-0.473226	0.229435	-2.06257	0.0399058	0.320853
trans-2-Dodecenoyl-L-carnitine	L1	0.487637	0.221186	2.20464	0.0281426	0.278297
L-Leucine	L1	0.413178	0.210042	1.96712	0.049975	0.350877
L-(+)-Lactic acid	L2	-0.89935	0.220486	-4.08	5.63e-05	0.0421
Glycine	L2	0.608559	0.206136	2.95	0.00337	0.172135
1-(2,2-Dimethylpropanoyl)pyrrolidine-2-carboxylic acid	L2	0.631484	0.216818	2.91	0.00382	0.172135
DL-Stachydrine	L2	-0.674511	0.232446	-2.9	0.00395	0.172135
Xanthine	L2	0.653207	0.227508	2.87	0.00434	0.172135
Pyrrole-2-carboxylic acid	L2	0.588264	0.221511	2.66	0.00828	0.190375
Gallic acid	L2	-0.590979	0.222853	-2.65	0.00838	0.190375
2-acetamido-3-(4-methoxyphenyl)propanoic acid	L2	-0.585537	0.222813	-2.63	0.00898	0.190375
Ornithine	L2	0.592101	0.225625	2.62	0.00907	0.190375
6-Methylindole	L2	0.567157	0.221959	2.56	0.011	0.213368
Dehydroepiandrosterone (DHEA)	L2	0.557217	0.220237	2.53	0.0119	0.218415
2-[(3S)-1-Cyclobutyl-3-pyrrolidinyl]-1H-imidazo[4,5-b]pyridine	L2	0.541166	0.218636	2.48	0.0138	0.2296
Eicosapentaenoic acid	L2	0.559894	0.227626	2.46	0.0144	0.229981
Bilirubin	L2	-0.560254	0.23182	-2.42	0.0162	0.235919
3-(2,4,5-Trimethoxyphenyl)propane-1,2-diol	L2	-0.545739	0.227323	-2.4	0.0169	0.235919
3-Hydroxybutyric acid	L2	0.512737	0.21586	2.38	0.0181	0.239747
1,2,3,4-Tetrahydro-3-isoquinolinecarboxylic acid	L2	0.504223	0.223	2.26109	0.0243799	0.270436
(¬±)5(6)-DiHET	L2	-0.518616	0.231108	-2.24404	0.0254672	0.270478
Lactamide	L2	-0.47863	0.21715	-2.20415	0.0281779	0.278297
Arachidonic acid	L2	0.490071	0.223736	2.1904	0.0291677	0.278297
2-Acetamido-3-phenylpropanol	L2	-0.463566	0.214955	-2.15657	0.0317338	0.290206
Dehydroepiandrosterone (DHEA)	L2	0.476381	0.222537	2.14068	0.0330045	0.29507
Sedanolide	L2	0.486158	0.230102	2.11279	0.0353407	0.304591
(¬±)12(13)-DiHOME	L2	0.477598	0.229784	2.07846	0.0384098	0.315862
methyl 2-(acetylamino)-4-amino-4-oxobutanoate	L2	-0.461834	0.223822	-2.0634	0.0398271	0.320853
Mesaconic acid	L2	-0.470586	0.228794	-2.05681	0.0404602	0.323142
2,4-Dihydroxybutanoic acid	L2	0.439345	0.216997	2.02466	0.0436768	0.331169
cis-7-Hexadecenoic acid	L2	0.439311	0.219186	2.00428	0.0458254	0.335535
Bilirubin	L2	-0.458753	0.232953	-1.96929	0.0497239	0.350877
L-Ascorbic acid 2-sulfate	L2	0.549936	0.229805	2.39	0.0172	0.235919
N-formyl-L-aspartate	mzLogic	-0.880656	0.227913	-3.86	0.000133	0.0420913
4H-pyran-4-one	mzLogic	-0.871111	0.228862	-3.81	0.000167	0.0420913
Asp-tyr	mzLogic	-0.761	0.225935	-3.37	0.000845	0.126469
leiopathic acid	mzLogic	-0.632232	0.195188	-3.24	0.00132	0.16023
2-O-acetyl-3-O-trans-coutarate	mzLogic	0.718023	0.224112	3.2	0.00148	0.16023
bis-beta-D-fructofuranose 1,2':2,3'-dianhydride	mzLogic	-0.727136	0.228824	-3.18	0.00162	0.16023
erinacine ZC	mzLogic	-0.602561	0.194721	-3.09	0.00213	0.16023
1-(3-Amino-3-carboxypropyl)-5-oxoproline	mzLogic	-0.667	0.216637	-3.08	0.00225	0.16023
3-Methyl-2,5-piperazinedione	mzLogic	0.656626	0.214625	3.06	0.00239	0.16023
isethionate	mzLogic	0.686417	0.224504	3.06	0.00241	0.16023
4-CARBOXYPYRAZOLE	mzLogic	0.68598	0.226549	3.03	0.00265	0.167006
(12Z)-9-Oxo-12-octadecenoic acid	mzLogic	0.687499	0.228889	3	0.00286	0.171542
4-(2-Carboxyethyl)-2-methoxyphenyl beta-D-glucopyranosiduronic acid	mzLogic	-0.62	0.210041	-2.95	0.00339	0.172135
(2E,6E)-9-[(2R)-6-Hydroxy-2,5,7,8-tetramethyl-3,4-dihydro-2H-chromen-2-yl]-2,6-dimethyl-2,6-nonadienoic acid	mzLogic	-0.573985	0.197517	-2.91	0.0039	0.172135
n-propyl gallate	mzLogic	-0.65515	0.227224	-2.88	0.00418	0.172135
anisole	mzLogic	-0.634872	0.227112	-2.8	0.00548	0.189258
(6beta,13alpha)-9-Hydroxy-18-oxo-6,18-epoxypimar-7-en-16-yl hydrogen sulfate	mzLogic	-0.576952	0.206633	-2.79	0.00553	0.189258
Crotanecine	mzLogic	0.598094	0.216422	2.76	0.00603	0.190375
N-3-oxo-decanoyl-L-Homoserine lactone	mzLogic	0.605949	0.219569	2.76	0.0061	0.190375
glycyl-L-leucine	mzLogic	0.555453	0.203416	2.73	0.00665	0.190375
3-Oxoheptadecanoic acid	mzLogic	0.623058	0.232538	2.68	0.00773	0.190375
4-O-feruloyl-D-quinate	mzLogic	0.60754	0.227321	2.67	0.00789	0.190375
L-Phenylalanyl-L-phenylalanine	mzLogic	-0.602404	0.226694	-2.66	0.00824	0.190375
methyl 8-[2-(2-formyl-vinyl)-3-hydroxy-5-oxo-cyclopentyl]-octanoate	mzLogic	0.573278	0.216467	2.65	0.00846	0.190375
Phosphoric acid	mzLogic	0.568552	0.214772	2.65	0.00849	0.190375
7Œ≤-hydroxy-3-oxochol-4-enate	mzLogic	-0.594659	0.225622	-2.64	0.00878	0.190375
1-[(1Z)-octadec-1-enyl]-sn-glycero-3-phosphoethanolamine	mzLogic	0.611875	0.232444	2.63	0.00886	0.190375
12-hydroxyjasmonic acid	mzLogic	0.532629	0.203391	2.62	0.00922	0.190375
Linoleamide	mzLogic	-0.571185	0.218823	-2.61	0.00944	0.191762
N-oleoyl-L-glutamine	mzLogic	-0.595615	0.231283	-2.58	0.0104	0.20493
3-[3-Methoxy-4-(sulfooxy)phenyl]propanoic acid	mzLogic	-0.553713	0.217718	-2.54	0.0114	0.217177
3-[(2E)-3,7-Dimethyl-2,6-octadien-1-yl]-4-hydroxy-5-methoxybenzoic acid	mzLogic	0.560745	0.22132	2.53	0.0117	0.218415
N-[(3S)-2-Oxotetrahydro-3-furanyl]pentanamide	mzLogic	0.570896	0.227406	2.51	0.0125	0.22669
1-acyl-sn-glycero-3-phosphoglycerol (n-C12:0)	mzLogic	0.558745	0.223311	2.5	0.0128	0.22669
carvacrol 3-glucoside	mzLogic	0.544607	0.218532	2.49	0.0132	0.22866
cyclo[(Z)-Œ±,Œ≤-didehydrophenylalanyl-L-leucyl]	mzLogic	-0.567581	0.228944	-2.48	0.0137	0.2296
6-dehydro-SCB2	mzLogic	0.534693	0.217217	2.46	0.0143	0.229981
L,L-diaminopimelate	mzLogic	0.521397	0.214558	2.43	0.0156	0.235919
5-Hydroxydecanoic acid	mzLogic	0.532765	0.21948	2.43	0.0157	0.235919
2-{[(Hexadecyloxy)(hydroxy)phosphoryl]oxy}-N,N,N-trimethylethanaminium	mzLogic	0.545509	0.225719	2.42	0.0162	0.235919
NŒ±-[(2E)-3-methylhex-2-enoyl]-L-glutamine	mzLogic	0.540458	0.224049	2.41	0.0164	0.235919
1-(4-Methoxyphenyl)-3-oxopentyl hydrogen sulfate	mzLogic	0.52254	0.216976	2.41	0.0166	0.235919
4-Methylhexadecanedioic acid	mzLogic	-0.53637	0.223585	-2.4	0.017	0.235919
(9Z)-traumatin	mzLogic	-0.539042	0.226178	-2.38	0.0177	0.238301
Nopaline	mzLogic	0.522411	0.220179	2.37267	0.0182112	0.239747
3-hydroxydecanoate	mzLogic	-0.527812	0.223955	-2.35678	0.0189957	0.244754
5-Octyl-2-oxotetrahydro-3-furancarboxylic acid	mzLogic	0.517484	0.21958	2.35669	0.0190001	0.244754
3-hydroxy-3-(3-hydroxyphenyl)propanoic acid-O-sulphate	mzLogic	0.503675	0.21708	2.32023	0.0209146	0.255815
beta-Resorcylaldehyde	mzLogic	0.501524	0.216167	2.32008	0.020923	0.255815
3-O-methylgallate	mzLogic	0.530267	0.229464	2.31089	0.0214315	0.258484
NŒ±-acetyl-L-asparagine	mzLogic	-0.519458	0.225441	-2.30419	0.021809	0.258685
TURMERONE, AR-	mzLogic	0.530163	0.230705	2.29801	0.0221625	0.2603
Perillic acid	mzLogic	0.49753	0.217625	2.28618	0.022853	0.26167
(9Z)-traumatin	mzLogic	0.515923	0.225771	2.28516	0.0229132	0.26167
prostaglandin K2	mzLogic	-0.533377	0.234136	-2.27807	0.0233372	0.263754
7Œ≤-hydroxy-3-oxo-5Œ≤-cholan-24-oate	mzLogic	-0.52285	0.23178	-2.2558	0.0247124	0.270478
montanin A	mzLogic	-0.505165	0.225066	-2.24452	0.0254363	0.270478
L-Cysteinylglycine disulfide	mzLogic	0.497484	0.222075	2.24017	0.0257201	0.270478
N-phenylacetamide	mzLogic	-0.498051	0.22236	-2.23984	0.0257415	0.270478
(11Œ±,13E)-1,11,16-Trihydroxy-16-methylprost-13-en-9-one	mzLogic	0.515128	0.230332	2.23646	0.0259641	0.270478
pro-phe	mzLogic	0.440227	0.199152	2.21051	0.0277294	0.278297
trans-2-decenal	mzLogic	-0.491333	0.222297	-2.21025	0.0277474	0.278297
12-Œ±-hydroxy-3 oxochola-4,6-dienoate	mzLogic	-0.425605	0.193513	-2.19936	0.0285192	0.278297
Ethyl {2-[(2E)-5-(hexopyranosyloxy)-2-penten-1-yl]-3-oxocyclopentyl}acetate	mzLogic	0.512988	0.233417	2.19773	0.0286362	0.278297
4-[(2E)-3-Phenyl-2-propenoyl]phenyl hydrogen sulfate	mzLogic	-0.484226	0.221208	-2.18901	0.0292699	0.278297
20-hydroxyecdysone-26-aldehyde	mzLogic	-0.420255	0.192784	-2.17993	0.0299422	0.282447
Methyl (5Z,11alpha,13E,15R)-15-acetoxy-11-hydroxy-9-oxoprosta-5,13-dien-1-oate	mzLogic	0.478893	0.22127	2.16429	0.0311318	0.289116
4-ethynyltoluene	mzLogic	0.49102	0.227238	2.16082	0.0314011	0.289373
NŒ±-[(2E)-3-methylhex-2-enoyl]-L-glutamine	mzLogic	0.484029	0.224831	2.15286	0.032027	0.290669
Artonin J	mzLogic	0.44953	0.209326	2.14751	0.0324528	0.29232
L-2-aminooctanedioate	mzLogic	-0.474312	0.223607	-2.12119	0.0346229	0.302077
5-[(5-Hydroxytetrahydro-2-furanyl)methyl]-1,3-benzenediol	mzLogic	0.478091	0.225606	2.11914	0.0347968	0.302077
3-Hydroxytetradecanedioic acid	mzLogic	0.460314	0.218574	2.10598	0.035932	0.307475
4,5-DiHDPE	mzLogic	0.411668	0.197802	2.08121	0.0381559	0.315862
5-hydroxy-L-tryptophan	mzLogic	-0.462222	0.222153	-2.08064	0.0382082	0.315862
N-[(2S)-2-Hydroxypropanoyl]-L-phenylalanine	mzLogic	-0.464774	0.224956	-2.06607	0.0395724	0.320853
(3E,5Z)-tetradeca-3,5-dienoate	mzLogic	0.461286	0.224938	2.05072	0.0410538	0.3253
(9S,10S,11R,12Z)-9,10,11-Trihydroxy-12-nonadecenoic acid	mzLogic	-0.472391	0.231086	-2.04422	0.0416946	0.3253
Ouabain	mzLogic	0.456249	0.223323	2.043	0.0418165	0.3253
L-alanyl-D-glutamate	mzLogic	-0.440007	0.215838	-2.0386	0.0422567	0.326603
4-amino-4-deoxyprephenate	mzLogic	-0.459002	0.225616	-2.03444	0.0426758	0.327728
Nicardipine	mzLogic	0.459768	0.227611	2.01997	0.0441631	0.332751
Hostmaniane	mzLogic	0.428596	0.21306	2.01163	0.0450412	0.335151
sibiromycin aglycon	mzLogic	-0.464024	0.231194	-2.00707	0.0455264	0.335535
aldehydo-L-arabinuronate	mzLogic	-0.42789	0.213594	-2.00329	0.045933	0.335535
13,14-dihydro-prostaglandin F1Œ±	mzLogic	-0.463379	0.231964	-1.99764	0.0465456	0.336016
Œ≥-L-glutamyl-L-methionine	mzLogic	0.842463	0.224904	3.75	0.000211	0.0420913
(2S,3R,4E,6E)-2-Amino-4,6-tetradecadiene-1,3-diol	mzLogic;Remove	0.603154	0.222213	2.71	0.00698	0.190375
