# Supplementary material for: A Multi-Omics Approach Uncovers Divergent Mechanisms of Asthma in Normal Weight and Obese Children
Source: Metabolites. 2026 May 15;16(5):333. doi: 10.3390/metabo16050333 (PMC13208224; doi:10.3390/metabo16050333)
Supplement: Supplementary file 1 [file metabolites-16-00333-s001.zip › Supplementary table S4_Lipid effects.xlsx]

## Sheet: Asthma in NW
lipid	evidence	Estimate	Std. Error	t value	Pr(>|t|)	fdr
PC(16:0_22:6)	LSGrA	-0.421	0.187444	-2.24	0.0254	0.241
TG(18:1_18:1_20:3)	LSGrA	-0.58	0.179679	-3.23	0.00137	0.073
TG(18:2_18:2_20:4)	LSGrA	-0.42	0.179156	-2.35	0.0196	0.227
TG(18:1_18:1_20:4)	LSGrA	-0.494	0.180153	-2.74	0.0064	0.128
PC(20:3_20:4)	LSGrA	-0.524	0.186559	-2.80853	0.00527	0.125
Co(Q10)	LSGrA	-0.387	0.195792	-1.97687	0.0489	0.3
TG(18:1_20:4_22:6)	LSGrA	-0.553	0.186381	-2.96557	0.00324	0.0865
PC(19:0_20:4)	LSGrA	-0.406	0.183951	-2.2068	0.028	0.249
PC(17:0_22:6)	LSGrA	-0.432	0.1867	-2.31484	0.0212	0.228
PC(20:4_22:6)	LSGrA	-0.561	0.190738	-2.93947	0.00351	0.0918
PC(18:1_22:6)	LSGrA	0.451	0.194887	2.31217	0.0214	0.228
TG(10:0_18:2_18:2)	LSGrA	0.393	0.19436	2.02308	0.0439	0.292
TG(18:2_20:4_22:6)	LSGrA	-0.457	0.186148	-2.45685	0.0145	0.194
TG(20:5_18:2_22:6)	LSGrA	-0.577	0.185269	-3.1117	0.00202	0.0733
TG(8:0_18:1_18:2)	LSGrA	0.386	0.194591	1.98315	0.0482	0.3
TG(22:6_20:5_18:3)	LSGrA	-0.372	0.185395	-2.00685	0.0456	0.297
PE(18:0p_22:4)	LSGrA	-0.39	0.179938	-2.16784	0.0309	0.261
TG(18:2_20:4_22:6)	LSGrA	-0.377	0.186207	-2.02418	0.0437	0.292
TG(12:0_18:2_18:3)	LSGrA	0.389	0.194862	1.99792	0.0465	0.299
PE(18:0p_18:1)	LSGrA	-0.387	0.186644	-2.07587	0.0387	0.282
PC(22:5_20:4)	LSGrA	-0.372	0.177959	-2.09174	0.0372	0.28
Hex2Cer(d18:1_24:0)	LSGrA	-0.38	0.180386	-2.10868	0.0357	0.277
Hex2Cer(d18:1_22:0)	LSGrA	-0.575	0.184365	-3.11716	0.00198	0.0733
Hex3Cer(d18:1_22:0)	LSGrA	-0.559	0.174459	-3.20682	0.00147	0.0733
PE(18:0_20:4)	LSGrA	0.401	0.195975	2.04438	0.0417	0.29
PC(22:5_20:4)	LSGrA	-0.542	0.192506	-2.81395	0.00518	0.125
PE(20:0p_22:6)	LSGrA	-0.666	0.17449	-3.81442	0.000162	0.026
AcCa(12:2)	LSGrA	-0.425	0.191738	-2.21724	0.0273	0.245
TG(18:2+Ox_18:1_18:2)	LSGrA	0.403	0.196465	2.05304	0.0408	0.288
TG(20:5_22:6_22:6)	LSGrA	-0.575	0.177122	-3.24507	0.00129	0.0725
AcCa(20:1)	LSGrA	-0.378	0.190887	-1.97885	0.0486	0.3
PE(18:1e_20:4)	LSGrA	-0.407	0.190907	-2.13055	0.0338	0.275
PC(16:0_22:6)	LSGrA	-0.426	0.1871	-2.27421	0.0236	0.241
PE(16:1e_20:4)	LSGrA	-0.517	0.191264	-2.70518	0.00717	0.134
PC(18:0_22:6)	LSGrA	-0.38	0.179843	-2.11138	0.0355	0.277
PC(16:0_22:5)	LSGrA	-0.449	0.185844	-2.41543	0.0162	0.201
PC(17:0_20:5)	LSGrA	-0.465	0.185733	-2.50525	0.0127	0.184
PC(18:3_18:2)	LSGrA	-0.376	0.183571	-2.05032	0.0411	0.289
PE(18:2e_20:4)	LSGrA	-0.52	0.186826	-2.78092	0.00573	0.126
18:0 Sphingomyelin (d18:1/18:0)	LSGrA	-0.366	0.182722	-2.00567	0.0457	0.297
PE(18:1e_22:6)	LSGrA	-0.72	0.182027	-3.95436	9.36e-05	0.0175
Cer(d18:1_24:0)	LSGrA	-0.584	0.187847	-3.11099	0.00202	0.0733
PE(18:1_18:1)	LSGrA	0.395	0.193179	2.04267	0.0419	0.29
C22 Ceramide (d18:1/22:0)	LSGrA	-0.585	0.190353	-3.07195	0.0023	0.0783
PC(18:1e_20:4)	LSGrA	-0.387	0.187287	-2.06797	0.0394	0.284
LPC(22:6)	LSGrA	-0.483	0.188468	-2.56117	0.0109	0.165
PC(18:2e_20:4)	LSGrA	-0.375	0.18533	-2.02212	0.044	0.292
PE(18:0_18:1)	LSGrA	0.442	0.196771	2.24688	0.0253	0.241
Cer(d18:1_23:0)	LSGrA	-0.419	0.188116	-2.22593	0.0267	0.245
PE(18:1p_18:2)	LSGrA	0.42	0.194306	2.16173	0.0313	0.261
C24:1 Ceramide (d18:1/24:1(15Z))	LSGrA	-0.364	0.18329	-1.98799	0.0476	0.3
LPC(15:0)	LSGrA	0.438	0.193455	2.26409	0.0242	0.241
PC(16:1e_22:6)	LSGrA	-0.515	0.188131	-2.73791	0.00651	0.128
Hex1Cer(d18:1_20:0)	LSGrA	-0.362	0.175804	-2.05685	0.0405	0.288
PC(18:0e_20:3)	LSGrA	-0.384	0.191459	-2.00806	0.0454	0.297
PC(18:1_22:6)	LSGrA	-0.402	0.195373	-2.05964	0.0402	0.288
LPC(14:0)	LSGrA	0.41	0.191739	2.13975	0.0331	0.271
PC(20:4_22:6)	LSGrA	-0.693	0.185552	-3.73654	0.000219	0.0308
Cer(d18:2_22:0)	LSGrA	-0.459	0.189761	-2.41925	0.0161	0.201
PC(18:1e_22:6)	LSGrA	-0.576	0.184655	-3.11833	0.00198	0.0733
Cer(d18:1_24:0)	LSGrA	-0.408	0.193657	-2.10766	0.0358	0.277
PC(18:1+O_16:0)	LSGrA	-0.481	0.19302	-2.49373	0.0131	0.185
PC(20:0_18:2)	LSGrA	-0.422	0.180256	-2.33933	0.0199	0.228
PE(18:1e_22:6)	LSGrA	-0.505	0.186449	-2.70791	0.00712	0.134
PC(20:1_22:6)	LSGrA	-0.454	0.191753	-2.36933	0.0184	0.215
PC(20:1e_20:4)	LSGrA	-0.456	0.171215	-2.66153	0.00815	0.137
PC(19:0_22:6)	LSGrA	-0.411	0.186747	-2.202	0.0283	0.249
PC(18:1_18:1)	LSGrA	0.51	0.196158	2.6	0.00977	0.157
PC(20:4_20:4)	LSGrA	-0.571	0.190879	-2.99073	0.00299	0.0841
PC(16:0_22:5)	LSGrB	-0.416	0.196551	-2.12	0.035	0.277
PC(16:1e_18:2)	LSGrB	-0.407	0.180299	-2.26	0.0247	0.241
PC(18:2e_20:4)	LSGrB	-0.388	0.190303	-2.04	0.0422	0.29
Cer(d18:1_24:0)	LSGrB	-0.552	0.189632	-2.91267	0.00382	0.0976
LPC(22:6)	LSGrB	-0.494	0.188853	-2.61788	0.00925	0.15
PC(16:2e_22:5)	LSGrB	-0.507	0.185905	-2.72828	0.0067	0.13
PC(14:0e_20:4)	LSGrB	-0.402	0.194202	-2.07209	0.039	0.283
Cer(d18:1_24:1)	LSGrB	-0.413	0.185379	-2.22602	0.0267	0.245
SM(d20:0_18:0)	LSGrB	-0.363	0.183019	-1.98298	0.0482	0.3
LPC(14:0)	LSGrB	0.442	0.1919	2.30532	0.0218	0.228
PC(15:0_22:5)	LSGrB	-0.512	0.193033	-2.65479	0.00831	0.137
Cer(d18:2_22:0)	LSGrB	-0.5	0.187875	-2.66161	0.00815	0.137
LPE(20:4)	LSGrB	-0.365	0.180321	-2.02324	0.0438	0.292
PC(18:3+O_18:2)	LSGrB	-0.454	0.195944	-2.31833	0.021	0.228
LPE(22:6)	LSGrB	-0.439	0.19598	-2.2398	0.0258	0.241
PC(15:0_20:4)	LSGrB	0.43	0.19386	2.21943	0.0271	0.245
PE(20:1p_22:6)	LSGrB	-0.372	0.176794	-2.10182	0.0363	0.279
Cer(d18:0_24:0)	LSGrB	-0.428	0.179287	-2.38959	0.0174	0.206
PC(18:2e_19:0)	LSGrB	-0.666	0.184007	-3.61715	0.000343	0.0392
Cer(d18:0_22:0)	LSGrB	-0.715	0.174455	-4.1004	5.17e-05	0.0141
SM(t18:0_18:1)	LSGrB	-0.456	0.187228	-2.43631	0.0154	0.201
Cer(d18:0_23:0)	LSGrB	-0.421	0.174512	-2.41473	0.0163	0.201
PE(32:0_22:5)	LSGrB	-0.503	0.180241	-2.79164	0.00554	0.125
Cer(m18:1_24:0+O)	LSGrB	-0.397	0.191155	-2.07572	0.0387	0.282
Cer(t18:0_16:0+O)	LSGrB	-0.373	0.178247	-2.09032	0.0373	0.28
PC(17:0_20:4)	LSGrB	0.414	0.192962	2.14739	0.0325	0.268
PE(20:1e_20:4)	LSGrB	-0.409	0.187124	-2.1881	0.0293	0.254
PE(18:1e_22:6)	LSGrB	-0.455	0.189762	-2.39748	0.0171	0.206
SM(t18:0_24:1)	LSGrB	-0.436	0.175555	-2.48223	0.0135	0.185
PC(34:4e)	LSGrB	-0.4	0.196359	-2.03802	0.0423	0.29
Hex2Cer(d18:1_22:0)	LSGrB	-0.509	0.18561	-2.74274	0.00642	0.128
PE(20:1e_22:6)	LSGrB	-0.391	0.185309	-2.10805	0.0358	0.277
PC(19:0_18:2)	LSGrB	-0.401	0.180638	-2.21876	0.0272	0.245
SM(t18:0_22:1)	LSGrB	-0.49	0.181941	-2.69274	0.00744	0.135
PC(20:1e_22:6)	LSGrB	-0.457	0.177995	-2.56887	0.0106	0.164
phSM(d20:0_18:0)	LSGrB	-0.556	0.181933	-3.05658	0.00242	0.0799
phSM(t18:1_16:0)	LSGrB	-0.363	0.183328	-1.9817	0.0483	0.3
ChE(18:2)	LSGrB	-0.446	0.193382	-2.31	0.0216	0.228
PE(18:0_18:2)	LSGrB	0.411	0.19644	2.09453	0.037	0.28
SM(d18:1_23:0)	LSGrB	-0.677	0.187618	-3.6083	0.000355	0.0392
PC(37:4e)	LSGrC	-0.513	0.187181	-2.74017	0.00647	0.128
PC(34:2+O)	LSGrC	-0.449	0.192805	-2.32857	0.0205	0.228
PC(38:3+Ox)	LSGrC	-0.428	0.195681	-2.18837	0.0293	0.254
PC(36:3+O)	LSGrC	-0.52	0.18855	-2.75969	0.0061	0.128
PC(21:0CHO)	LSGrC	-0.44	0.194889	-2.25766	0.0246	0.241
PC(23:0CHO)	LSGrC	-0.52	0.194656	-2.67365	0.00787	0.137
PE(52:5)	LSGrC	-0.563	0.186759	-3.01508	0.00276	0.0817
PE(56:5)	LSGrC	-0.616	0.181965	-3.38399	0.000799	0.0639
PC(32:2+8O)	LSGrC	-0.424	0.175034	-2.42063	0.016	0.201
SM(d42:2)	LSGrC	-0.38	0.191952	-1.98063	0.0484	0.3
SM(d41:1)	LSGrC	-0.447	0.187056	-2.39124	0.0173	0.206
SM(d38:1)	LSGrC	-0.557	0.187623	-2.96735	0.00322	0.0865
SM(d40:2)	LSGrC	-0.597	0.188981	-3.15908	0.00173	0.0733
SM(d41:2)	LSGrC	-0.385	0.185162	-2.08172	0.0381	0.282
PC(40:7)	LSGrC	-0.476	0.187355	-2.54251	0.0115	0.17
SM(d37:1)	LSGrC	-0.573	0.188949	-3.03352	0.0026	0.0813
PC(37:4e)	LSGrC	-0.407	0.194283	-2.09477	0.0369	0.28
Hex3Cer(d40:1)	LSGrC	-0.44	0.171013	-2.57227	0.0105	0.164
Hex3Cer(d42:1)	LSGrC	-0.326	0.165224	-1.97083	0.0496	0.302
SM(t40:0)	LSGrC	-0.515	0.17238	-2.98982	0.003	0.0841
CerP(d42:2)	LSGrC	-0.391	0.196762	-1.98697	0.0477	0.3
SM(t42:0)	LSGrC	-0.511	0.169341	-3.01731	0.00274	0.0817
CerG3GNAc1(d40:1)	LSGrC	-0.356	0.158501	-2.2431	0.0255	0.241
Cer(t40:0+O)	LSGrC	-0.594	0.188936	-3.14386	0.00182	0.0733
SM(t41:1)	LSGrC	-0.572	0.174964	-3.26894	0.00119	0.0725
SM(t36:0)	LSGrC	-0.421	0.188123	-2.23952	0.0258	0.241
Hex2Cer(d36:1)	LSGrC	-0.502	0.186061	-2.6991	0.0073	0.134
SM(t36:1)	LSGrC	-0.421	0.185654	-2.26641	0.0241	0.241
SM(d40:7)	LSGrC	-0.63	0.190022	-3.31449	0.00102	0.0672
SM(d30:2)	LSGrC	-0.6	0.184564	-3.25219	0.00126	0.0725
SM(d40:1)	LSGrC	-0.459	0.186841	-2.45707	0.0145	0.194
Hex3Cer(d40:2)	LSGrC	-0.379	0.189175	-2.00133	0.0462	0.298
Acetyl-L-carnitine	mzCloud	-0.382	0.180726	-2.11101	0.0355	0.277
1,3-Diphenylguanidine	mzCloud	0.397	0.183903	2.16125	0.0314	0.261
Stearamide	mzCloud	-0.547	0.173682	-3.14971	0.00178	0.0733
N-Arachidonoyl-L-serine	mzCloud	-0.64	0.190289	-3.3652	0.000853	0.0639
Testosterone sulfate	mzCloud	-0.422	0.157137	-2.68699	0.00757	0.135

## Sheet: Asthma in OO
lipid	evidence	Estimate	Std. Error	t value	Pr(>|t|)	fdr
PC(16:0_20:4)	LSGrA	-0.548	0.165294	-3.31	0.00102	0.219
PC(17:0_20:5)	LSGrA	-0.557	0.170498	-3.27	0.00119	0.219
TG(18:1_18:1_20:5)	LSGrA	-0.567	0.173528	-3.27	0.00121	0.219
PC(16:0_22:5)	LSGrA	-0.557	0.1706	-3.26	0.00121	0.219
PC(16:0_22:4)	LSGrA	0.543	0.170162	3.19	0.00156	0.219
PC(18:1_20:4)	LSGrA	-0.523	0.170209	-3.07451	0.00228	0.256
PC(18:1_20:3)	LSGrA	-0.485	0.165965	-2.92061	0.00373	0.349
PC(18:0_20:5)	LSGrA	-0.455	0.164351	-2.76993	0.00592	0.475
PC(24:0_20:4)	LSGrA	-0.464	0.171365	-2.70751	0.00712	0.501
PC(18:1_20:4)	LSGrA	-0.43	0.167996	-2.56092	0.0109	0.595
PC(22:5_20:4)	LSGrA	-0.448	0.178264	-2.5111	0.0125	0.638
LPC(20:4)	LSGrA	-0.42	0.170586	-2.45968	0.0144	0.685
TG(18:0_18:1_22:4)	LSGrA	-0.428	0.176519	-2.42602	0.0158	0.685
PC(18:0_20:3)	LSGrA	-0.396	0.164646	-2.40218	0.0168	0.685
PC(18:1_22:6)	LSGrA	-0.424	0.179347	-2.36272	0.0187	0.685
LPC(24:0)	LSGrA	-0.415	0.176262	-2.35397	0.0191	0.685
PC(20:0_22:6)	LSGrA	-0.402	0.171215	-2.34962	0.0194	0.685
PC(16:0_20:4)	LSGrA	-0.39	0.166558	-2.34278	0.0197	0.685
PE(16:0_22:5)	LSGrA	-0.406	0.17491	-2.32354	0.0207	0.685
PE(16:0_20:4)	LSGrA	-0.395	0.173657	-2.27719	0.0234	0.688
PC(18:0_20:4)	LSGrA	-0.373	0.164957	-2.26	0.0245	0.688
LPC(18:0)	LSGrA	-0.391	0.173901	-2.24979	0.0251	0.688
AcCa(18:0)	LSGrA	-0.374	0.169092	-2.21312	0.0276	0.688
PC(18:3_18:2)	LSGrA	-0.37	0.168513	-2.1961	0.0288	0.688
PE(18:0_20:4)	LSGrA	-0.377	0.171883	-2.19106	0.0291	0.688
PC(20:0_20:4)	LSGrA	-0.375	0.171717	-2.18092	0.0299	0.688
PC(15:0_20:4)	LSGrA	-0.378	0.173928	-2.17205	0.0305	0.688
TG(20:5_22:6_22:6)	LSGrA	-0.35	0.162593	-2.1554	0.0318	0.692
PC(18:0_22:5)	LSGrA	-0.369	0.171756	-2.15007	0.0323	0.692
TG(17:0_18:2_18:2)	LSGrA	-0.367	0.173034	-2.12044	0.0347	0.692
PE(18:0_22:5)	LSGrA	-0.372	0.176102	-2.11298	0.0353	0.692
TG(18:1_18:1_20:3)	LSGrA	-0.347	0.16494	-2.10672	0.0359	0.692
PC(9:0CHO_16:0)	LSGrA	-0.363	0.17613	-2.06148	0.04	0.692
TG(18:1_18:1_22:6)	LSGrA	-0.355	0.174991	-2.03116	0.043	0.692
PC(18:0_20:3)	LSGrA	-0.34	0.167533	-2.03012	0.0431	0.692
PC(18:0_22:6)	LSGrA	-0.34	0.167962	-2.02647	0.0435	0.692
TG(18:3+Ox_18:1_18:2)	LSGrA	-0.345	0.170052	-2.02599	0.0436	0.692
PC(18:0_22:5)	LSGrA	-0.347	0.171537	-2.0239	0.0438	0.692
CmE(18:2)	LSGrA	0.327	0.163998	1.99253	0.0471	0.693
PC(15:0_22:5)	LSGrA	-0.346	0.175618	-1.97214	0.0494	0.693
PC(20:3_20:4)	LSGrA	-0.356	0.180835	-1.97097	0.0495	0.693
PC(20:4_20:4)	LSGrA	-0.406	0.174795	-2.32522	0.0207	0.685
PA(20:1_20:4)	LSGrB	-0.53	0.166029	-3.19	0.00154	0.219
TG(16:0_20:5_20:5)	LSGrB	-0.413	0.159431	-2.59323	0.00992	0.586
PC(13:3CHO_23:0)	LSGrB	-0.39	0.167398	-2.33177	0.0203	0.685
PEt(16:0_20:5)	LSGrB	-0.383	0.170979	-2.2398	0.0258	0.688
Palmitoylcarnitine	LSGrB	-0.393	0.176221	-2.22813	0.0265	0.688
PC(23:0CHO)	LSGrB	-0.38	0.179671	-2.11366	0.0353	0.692
LPC(16:0)	LSGrB	-0.358	0.170361	-2.10248	0.0363	0.692
LPC(20:4)	LSGrB	-0.361	0.171966	-2.09792	0.0367	0.692
PC(18:0e_22:4)	LSGrB	0.349	0.168841	2.06828	0.0394	0.692
TG(18:1_18:3_18:3)	LSGrB	-0.321	0.158569	-2.02405	0.0438	0.692
PC(21:0CHO)	LSGrC	-0.68	0.178903	-3.8	0.000171	0.192
PC(23:0CHO)	LSGrC	-0.553	0.178689	-3.09	0.00215	0.256
PC(38:6+O)	LSGrC	-0.484	0.173531	-2.79166	0.00554	0.475
PC(37:5)	LSGrC	-0.445	0.164367	-2.70703	0.00713	0.501
PC(39:4)	LSGrC	-0.394	0.163309	-2.41223	0.0164	0.685
PC(39:5e)	LSGrC	0.364	0.167905	2.17084	0.0306	0.688
PI(38:6)	LSGrC	0.365	0.176203	2.07367	0.0389	0.692
PC(27:1COOCH3)	LSGrC	0.369	0.17829	2.07046	0.0392	0.692
SM(d38:4)	LSGrC	-0.339	0.164181	-2.06702	0.0395	0.692
N3,N4-Dimethyl-L-arginine	mzCloud	0.427	0.17519	2.43826	0.0153	0.685

## Sheet: Interaction
lipid	evidence	Estimate	Std. Error	t value	Pr(>|t|)	fdr
PE(18:1e_22:6)	LSGrA	0.735	0.216314	3.4	0.000765	0.153
PE(20:0p_22:6)	LSGrA	0.678	0.207358	3.27	0.00119	0.153
PE(18:1e_22:6)	LSGrA	0.686	0.221569	3.0968	0.00212	0.18
Hex2Cer(d18:1_22:0)	LSGrA	0.636	0.219092	2.90312	0.00394	0.226
Hex2Cer(d18:1_24:0)	LSGrA	0.556	0.214364	2.59568	0.00985	0.328
Hex1Cer(d18:1_22:0)	LSGrA	0.595	0.230016	2.58708	0.0101	0.328
TG(16:0_16:1_18:1)	LSGrA	-0.565	0.224464	-2.51636	0.0123	0.328
PC(18:0e_20:3)	LSGrA	0.57	0.227522	2.50458	0.0127	0.328
PC(20:0_22:6)	LSGrA	-0.553	0.221646	-2.49569	0.013	0.328
PC(18:1_20:3)	LSGrA	-0.55	0.221818	-2.48141	0.0136	0.328
Hex2Cer(d18:1_24:1)	LSGrA	0.572	0.231074	2.47716	0.0137	0.328
TG(18:0_17:0_18:0)	LSGrA	-0.564	0.230326	-2.45044	0.0148	0.335
PC(16:1e_18:2)	LSGrA	0.503	0.212281	2.36731	0.0185	0.373
PC(18:1_22:6)	LSGrA	-0.545	0.231596	-2.35514	0.0191	0.373
Hex1Cer(t18:0_24:1)	LSGrA	0.532	0.226268	2.35191	0.0193	0.373
PC(18:0e_18:1)	LSGrA	0.508	0.218317	2.32766	0.0205	0.378
PE(18:0_20:4)	LSGrA	-0.535	0.232889	-2.2968	0.0222	0.378
TG(18:1_18:1_20:5)	LSGrA	-0.513	0.22464	-2.28213	0.0231	0.383
PC(18:1e_22:6)	LSGrA	0.499	0.219437	2.27535	0.0235	0.383
TG(17:0_18:2_18:2)	LSGrA	-0.496	0.224001	-2.21405	0.0275	0.403
TG(18:2_17:1_18:2)	LSGrA	-0.492	0.224473	-2.19213	0.0291	0.403
Hex1Cer(d18:1_24:0)	LSGrA	0.499	0.227614	2.19099	0.0291	0.403
PE(16:1e_20:4)	LSGrA	0.497	0.22729	2.18677	0.0294	0.403
PC(16:0_14:0)	LSGrA	-0.501	0.232782	-2.15344	0.032	0.413
PC(18:0e_16:0)	LSGrA	0.468	0.218381	2.14276	0.0328	0.414
Cer(d18:2_22:0)	LSGrA	0.478	0.225504	2.11903	0.0348	0.423
C22 Ceramide (d18:1/22:0)	LSGrA	0.477	0.226208	2.1089	0.0357	0.423
PE(18:1e_20:4)	LSGrA	0.478	0.226867	2.1066	0.0359	0.423
Hex3Cer(d18:1_22:0)	LSGrA	0.435	0.207321	2.09986	0.0365	0.423
PE(18:0_18:1)	LSGrA	-0.489	0.233835	-2.09156	0.0372	0.423
TG(18:3+Ox_18:1_18:2)	LSGrA	-0.46	0.22014	-2.08814	0.0375	0.423
PE(18:2e_20:4)	LSGrA	0.461	0.222016	2.07784	0.0385	0.423
PE(18:2e_18:1)	LSGrA	0.46	0.22304	2.06464	0.0397	0.423
TG(18:1_18:1_22:0)	LSGrA	-0.478	0.233441	-2.04572	0.0416	0.423
TG(18:3_17:1_18:2)	LSGrA	-0.468	0.228812	-2.04524	0.0416	0.423
PC(16:0_14:0)	LSGrA	-0.474	0.232031	-2.04086	0.042	0.423
TG(18:1_18:1_15:0)	LSGrA	-0.457	0.225208	-2.02749	0.0434	0.429
PC(22:5_20:4)	LSGrA	0.463	0.228767	2.0257	0.0436	0.429
PC(18:2e_22:6)	LSGrA	0.475	0.235312	2.01907	0.0443	0.432
PC(16:1e_22:6)	LSGrA	0.448	0.223568	2.00412	0.0459	0.436
LPC(16:0)	LSGrA	-0.44	0.220239	-1.99854	0.0465	0.438
PC(20:4_22:6)	LSGrA	0.438	0.220503	1.98712	0.0477	0.439
TG(15:0_16:0_18:2)	LSGrA	-0.445	0.226108	-1.96868	0.0498	0.439
PE(18:1p_22:5)	LSGrA	0.545	0.233984	2.32895	0.0205	0.378
PC(20:1e_22:6)	LSGrB	0.71	0.211522	3.36	0.000883	0.153
phSM(d20:0_18:0)	LSGrB	0.679	0.216202	3.14162	0.00183	0.171
DG(18:1_22:4)	LSGrB	-0.605	0.227603	-2.66019	0.00818	0.328
PE(32:0_22:5)	LSGrB	0.569	0.214191	2.65782	0.00824	0.328
PC(16:2e_22:5)	LSGrB	0.578	0.220923	2.61724	0.00926	0.328
Cer(t18:0_23:0)	LSGrB	0.558	0.216151	2.58234	0.0102	0.328
Hex1Cer(m17:0_24:1)	LSGrB	0.588	0.228052	2.57922	0.0103	0.328
PE(18:0_20:1)	LSGrB	0.542	0.216205	2.50823	0.0126	0.328
SM(t18:0_24:1)	LSGrB	0.521	0.208623	2.4975	0.013	0.328
Cer(d18:0_22:0)	LSGrB	0.517	0.207315	2.49239	0.0132	0.328
PC(16:1e_18:2)	LSGrB	0.532	0.21426	2.48463	0.0135	0.328
Cer(d18:2_22:0)	LSGrB	0.542	0.223264	2.42901	0.0157	0.338
PC(18:2e_20:4)	LSGrB	0.548	0.226149	2.42239	0.0159	0.338
LPC(14:0)	LSGrB	-0.527	0.228047	-2.31007	0.0215	0.378
SM(t18:0_22:1)	LSGrB	0.499	0.216212	2.30817	0.0216	0.378
Hex2Cer(d18:1_22:0)	LSGrB	0.501	0.220572	2.26993	0.0238	0.383
PC(17:0_20:4)	LSGrB	-0.518	0.229308	-2.26079	0.0244	0.386
LPC(19:0)	LSGrB	-0.518	0.231754	-2.23334	0.0262	0.402
LPC(16:0)	LSGrB	-0.49	0.220541	-2.22067	0.027	0.403
ChE(22:6)	LSGrB	0.509	0.231943	2.19288	0.029	0.403
Cer(t18:0_22:0)	LSGrB	0.496	0.227694	2.17982	0.03	0.405
PC(16:1e_20:5)	LSGrB	0.464	0.214134	2.16469	0.0311	0.412
PC(18:2e_19:0)	LSGrB	0.47	0.218667	2.15024	0.0322	0.413
LPC(16:0)	LSGrB	-0.455	0.222568	-2.04558	0.0416	0.423
Hex2Cer(d18:1_24:0)	LSGrB	0.44	0.215702	2.03967	0.0422	0.423
phSM(d18:0_16:0)	LSGrB	0.41	0.204757	2.00475	0.0458	0.436
PE(20:1e_20:4)	LSGrB	0.443	0.222371	1.99056	0.0473	0.439
SM(d18:1_23:0)	LSGrB	0.472	0.222958	2.11575	0.0351	0.423
SM(d40:7)	LSGrC	0.736	0.225815	3.26	0.00122	0.153
SM(d40:2)	LSGrC	0.717	0.224578	3.19067	0.00155	0.159
PE(56:5)	LSGrC	0.666	0.21624	3.07954	0.00224	0.18
Hex2Cer(d36:1)	LSGrC	0.666	0.221107	3.0116	0.0028	0.203
SM(d38:2)	LSGrC	0.645	0.219016	2.94277	0.00348	0.226
SM(t40:0)	LSGrC	0.596	0.20485	2.90941	0.00386	0.226
SM(d37:1)	LSGrC	0.617	0.224539	2.74757	0.00633	0.323
PE(52:5)	LSGrC	0.58	0.221937	2.6141	0.00935	0.328
PC(37:4e)	LSGrC	0.577	0.222439	2.59456	0.00988	0.328
PC(32:2+8O)	LSGrC	0.536	0.208004	2.57474	0.0105	0.328
PC(37:4e)	LSGrC	0.574	0.230878	2.48675	0.0134	0.328
SM(t41:1)	LSGrC	0.515	0.20792	2.47905	0.0137	0.328
SM(t42:0)	LSGrC	0.45	0.201238	2.23503	0.0261	0.402
SM(d39:2)	LSGrC	0.485	0.21989	2.20535	0.0281	0.403
Hex2Cer(d41:1)	LSGrC	0.471	0.21755	2.16355	0.0312	0.412
PC(38:2e)	LSGrC	0.489	0.232972	2.10035	0.0364	0.423
SM(d38:1)	LSGrC	0.463	0.222964	2.07517	0.0387	0.423
CerP(d38:2)	LSGrC	-0.461	0.231795	-1.98943	0.0475	0.439
SM(d30:2)	LSGrC	0.632	0.219329	2.88098	0.00422	0.226
PE(44:6e)	LSGrC	-0.485	0.22592	-2.14838	0.0324	0.413
N-Arachidonoyl-L-serine	mzCloud	0.585	0.226132	2.5858	0.0101	0.328
Stearamide	mzCloud	0.506	0.206397	2.4519	0.0147	0.335
N3,N4-Dimethyl-L-arginine	mzCloud	0.553	0.226792	2.43949	0.0152	0.335
